# Supplementary material for: Production of microbial transglutaminase by Streptoverticillium cinnamoneum KKP 1658
Source: EXCLI J. 2024 May 3;23:655–71. doi: 10.17179/excli2024-7033 (PMC11180937; doi:10.17179/excli2024-7033)
Supplement: Supplementary data [file EXCLI-23-655-s-001.xlsx]

## Sheet: Figure 3
Raw data
24/A	8.0233	0.323401
24/A	8.67			A (Amonium nitrate)
24/A	8.3367			S (amonium sulfate)
48/A	7.97	0.163741		A+N (Aminobac+corn steep liquor)
48/A	8.08667			AM (Aminobac)
48/A	8.29333			NAM (Corn steep liquor)
72/A	6.80333	0.169782
72/A	6.76
72/A	6.49
96/A	6.82333	0.466158
96/A	6.11667
96/A	6.99667			Average results
24/S	8.92333	0.220303			24h	48h	72h	96h	Standard deviation
24/S	9.28333			Corn steep liquor	15.637	10.94	10.205	11.229	2.55551	0.699937	2.08582	0.775603
24/S	8.88333			Aminobac	19.587	13.753	15.102	13.966	2.76387	1.07337	0.185336	0.391781
48/S	9.51333	0.0851143		Aminobac+corn steep liquor	13.1944	14.1744	11.3922	9.01667	0.15643	0.377482	0.651446	0.67951
48/S	9.62667			Ammonium sulfate	9.03	9.53333	10.7589	8.51444	0.220303	0.0851143	0.13167	0.616093
48/S	9.46			Ammonium nitrate	8.34333	8.11667	6.68444	6.64556	0.323401	0.163741	0.169782	0.466158
72/S	10.89	0.13167
72/S	10.76
72/S	10.6267
96/S	8.74333	0.616093
96/S	8.98333
96/S	7.81667
24/A+N	13.1267	0.15643
24/A+N	13.0833
24/A+N	13.3733
48/A+N	14.0433	0.377482
48/A+N	14.6
48/A+N	13.88
72/A+N	11.77	0.651446
72/A+N	10.64
72/A+N	11.7667
96/A+N	8.26333	0.67951
96/A+N	9.20333
96/A+N	9.58333
24/AM	17.77	5.76387
24/AM	14.95
24/AM	26.04
48/AM	14.9467	1.07337
48/AM	12.8667
48/AM	13.4467
72/AM	14.892	0.185336
72/AM	15.2433
72/AM	15.17
96/AM	14.28	0.391781
96/AM	14.09
96/AM	13.5267
24/NAM	14.0467	2.55551
24/NAM	14.28
24/NAM	18.585
48/NAM	11.72	0.699937
48/NAM	10.7333
48/NAM	10.3667
72/NAM	12.1367	2.08582
72/NAM	7.99333
72/NAM	10.4852	0.775603
96/NAM	10.3333
96/NAM	11.67
96/NAM	11.6833

## Sheet: Figure 4
TSB		MTG	MTG			O3
24/A	0.003	0.01683	0.01683	0.00323894		24/A
24/A	0.003	0.01683	0.01683			24/A				0.00323894	0.0141182	0.0276735	0.0141182
24/A	0.004	0.02244	0.02244			24/A				0.00561	0.0129557	0.0197017	0.02244
48/A	0.008	0.04488	0.04488	0.0141182		48/A				0.0365009	0.0514165	0.112247	0.0912092
48/A	0.011	0.06171	0.06171			48/A				0.0116781	0.0467126	0.0505938	0.0483676
48/A	0.006	0.03366	0.03366			48/A				0.0796014	0.213278	0.100407	0.0797988
72/A	0.015	0.08415	0.08415	0.0276735		72/A
72/A	0.023	0.12903	0.12903			72/A
72/A	0.014	0.07854	0.07854			72/A
96/A	0.02	0.1122	0.1122	0.0141182		96/A			TSB					24	48	72	96
96/A	0.023	0.12903	0.12903			96/A							TSB	0.7667	3.94383	6.59362	4.72736	0.0365009	0.0514165	0.112247	0.0912092
96/A	0.025	0.14025	0.14025			96/A							O3	0.92752	5.05087	4.10652	2.71898	0.0318998	0.10227	0.053516	0.104251
24/S	0.009	0.05049	0.05049	0.00561		24/S
24/S	0.008	0.04488	0.04488			24/S
24/S	0.01	0.0561	0.0561			24/S
48/S	0.012	0.06732	0.06732	0.0129557		48/S
48/S	0.012	0.06732	0.06732			48/S
48/S	0.016	0.08976	0.08976			48/S
72/S	0.023	0.12903	0.12903	0.0197017		72/S
72/S	0.03	0.1683	0.1683			72/S
72/S	0.026	0.14586	0.14586			72/S
96/S	0.04	0.2244	0.2244	0.02244		96/S			O3
96/S	0.048	0.26928	0.26928			96/S
96/S	0.044	0.24684	0.24684			96/S
24/A+N	0.13	0.7293	0.7293	0.0365009		24/A+N	0.159	0.89199	0.92752	0.0318998
24/A+N	0.143	0.80223	0.80223			24/A+N	0.167	0.93687
24/A+N	0.137	0.76857	0.76857			24/A+N	0.17	0.9537
48/A+N	0.693	3.88773	3.88773	0.0514165		48/A+N	0.884	4.95924	5.05087	0.10227
48/A+N	0.711	3.98871	3.98871			48/A+N	0.897	5.03217
48/A+N	0.705	3.95505	3.95505			48/A+N	0.92	5.1612
72/A+N	1.195	6.70395	6.70395	0.112247		72/A+N	0.721	4.04481	4.10652	0.053516
72/A+N	1.176	6.59736	6.59736			72/A+N	0.738	4.14018
72/A+N	1.155	6.47955	6.47955			72/A+N	0.737	4.13457
96/A+N	0.83	4.6563	4.6563	0.0912092		96/A+N	0.49	2.7489	2.71898	0.104251
96/A+N	0.837	4.69557	4.69557			96/A+N	0.5	2.805
96/A+N	0.861	4.83021	4.83021			96/A+N	0.464	2.60304
24/AM	0.205	1.15005	1.15005	0.0116781		24/AM	0.119
24/AM	0.209	1.17249	1.17249			24/AM	0.116
24/AM	0.206	1.15566	1.15566			24/AM	0.11
48/AM	0.184	1.03224	1.03224	0.0467126		48/AM	0.33
48/AM	0.172	0.96492	0.96492			48/AM	0.338
48/AM	0.188	1.05468	1.05468			48/AM	0.367
72/AM	0.307	1.72227	1.72227	0.0505938		72/AM	0.231
72/AM	0.325	1.82325	1.82325			72/AM	0.239			24	48	72	96
72/AM	0.317	1.77837	1.77837			72/AM	0.262		Corn soak	0.280333	0.346667	0.245333	0.156333
96/AM	0.156	0.87516	0.87516	0.0483676		96/AM	0.218		Aminobac	0.206667	0.181333	0.316333	0.157667
96/AM	0.15	0.8415	0.8415			96/AM	0.234		Aminobac+corn soak	0.136667	0.703	1.17533	0.842667
96/AM	0.167	0.93687	0.93687			96/AM	0.231		Ammonium sulfate	0.009	0.0133333	0.0263333	0.044
24/NAM	0.265	1.48665	1.48665	0.0796014		24/NAM	0.133		Ammonium nitrate	0.00333333	0.00833333	0.0173333	0.0226667
24/NAM	0.283	1.58763	1.58763			24/NAM	0.169
24/NAM	0.293	1.64373	1.64373			24/NAM	0.2			24	48	72	96
48/NAM	0.348	1.95228	1.95228	0.213278		48/NAM	0.254		Corn steep liquor	1.57267	1.9448	1.37632	0.87703	0.00323894	0.0141182	0.0276735	0.0141182
48/NAM	0.384	2.15424	2.15424			48/NAM	0.269		Aminobac	1.1594	1.01728	1.77463	0.88451	0.00561	0.0129557	0.0197017	0.02244
48/NAM	0.308	1.72788	1.72788			48/NAM	0.268		Aminobac+corn steep liquor	0.7667	3.94383	6.59362	4.72736	0.0365009	0.0514165	0.112247	0.0912092
72/NAM	0.266	1.49226	1.49226	0.100407		72/NAM	0.163		Ammonium sulfate	0.05049	0.0748	0.14773	0.24684	0.0116781	0.0467126	0.0505938	0.0483676
72/NAM	0.235	1.31835	1.31835			72/NAM	0.162		Ammonium nitrate	0.0187	0.04675	0.09724	0.12716	0.0796014	0.213278	0.100407	0.0797988
72/NAM	0.235	1.31835	1.31835			72/NAM	0.187
96/NAM	0.166	0.93126	0.93126	0.0797988		96/NAM	0.202
96/NAM	0.163	0.91443	0.91443			96/NAM	0.197
96/NAM	0.14	0.7854	0.7854			96/NAM	0.203

## Sheet: Figure 4.1
Raw data
	Absorbance	MTG	SD		A (Amonium nitrate)
24/A	0.003	0.01683	0.00323894		S (amonium sulfate)
24/A	0.003	0.01683			A+N (Aminobac+corn steep liquor)
24/A	0.004	0.02244			AM (Aminobac)
48/A	0.008	0.04488	0.0141182		NAM (Corn steep liquor)
48/A	0.011	0.06171
48/A	0.006	0.03366
72/A	0.015	0.08415	0.0276735
72/A	0.023	0.12903
72/A	0.014	0.07854			Average results
96/A	0.02	0.1122	0.0141182			24	48	72	96	SD
96/A	0.023	0.12903			Corn steep liquor	1.57267	1.9448	1.37632	0.87703	0.00323894	0.0141182	0.0276735	0.0141182
96/A	0.025	0.14025			Aminobac	1.1594	1.01728	1.77463	0.88451	0.00561	0.0129557	0.0197017	0.02244
24/S	0.009	0.05049	0.00561		Aminobac+corn steep liquor	0.7667	3.94383	6.59362	4.72736	0.0365009	0.0514165	0.112247	0.0912092
24/S	0.008	0.04488			Ammonium sulfate	0.05049	0.0748	0.14773	0.24684	0.0116781	0.0467126	0.0505938	0.0483676
24/S	0.01	0.0561			Ammonium nitrate	0.0187	0.04675	0.09724	0.12716	0.0796014	0.213278	0.100407	0.0797988
48/S	0.012	0.06732	0.0129557
48/S	0.012	0.06732
48/S	0.016	0.08976
72/S	0.023	0.12903	0.0197017
72/S	0.03	0.1683
72/S	0.026	0.14586
96/S	0.04	0.2244	0.02244
96/S	0.048	0.26928
96/S	0.044	0.24684
24/A+N	0.13	0.7293	0.0365009
24/A+N	0.143	0.80223
24/A+N	0.137	0.76857
48/A+N	0.693	3.88773	0.0514165
48/A+N	0.711	3.98871
48/A+N	0.705	3.95505
72/A+N	1.195	6.70395	0.112247
72/A+N	1.176	6.59736
72/A+N	1.155	6.47955
96/A+N	0.83	4.6563	0.0912092
96/A+N	0.837	4.69557
96/A+N	0.861	4.83021
24/AM	0.205	1.15005	0.0116781
24/AM	0.209	1.17249
24/AM	0.206	1.15566
48/AM	0.184	1.03224	0.0467126
48/AM	0.172	0.96492
48/AM	0.188	1.05468
72/AM	0.307	1.72227	0.0505938
72/AM	0.325	1.82325
72/AM	0.317	1.77837
96/AM	0.156	0.87516	0.0483676
96/AM	0.15	0.8415
96/AM	0.167	0.93687
24/NAM	0.265	1.48665	0.0796014
24/NAM	0.283	1.58763
24/NAM	0.293	1.64373
48/NAM	0.348	1.95228	0.213278
48/NAM	0.384	2.15424
48/NAM	0.308	1.72788
72/NAM	0.266	1.49226	0.100407
72/NAM	0.235	1.31835
72/NAM	0.235	1.31835
96/NAM	0.166	0.93126	0.0797988
96/NAM	0.163	0.91443
96/NAM	0.14	0.7854

## Sheet: Figure 5
Raw data
	Absorbance 525nm	MTG	SD	Biomass	SD	O3 medium
24/A+N	0.159	0.89199	0.92752	18.3628	0.10607			A+N (Aminobac+corn steep liquor)
24/A+N	0.167	0.93687		18.4524
24/A+N	0.17	0.9537		18.3167
48/A+N	0.884	4.95924	5.05087	14.3905	0.00212
48/A+N	0.897	5.03217		14.3894						Average results
48/A+N	0.92	5.1612		14.3919						Biomass
72/A+N	0.721	4.04481	4.10652	6.7509	0.55154						24	48	72	96	SD
72/A+N	0.738	4.14018		8.5278						TSB	13.25	14.3217	11.7683	9.39333	0.17442	0.393623	0.00235702	0.268701
72/A+N	0.737	4.13457		7.6772						O3	18.405	14.3915	7.67	5.5	0.106066	0.00212132	0.551543	0.240416
96/A+N	0.49	2.7489	2.71898	5.1469	0.24042
96/A+N	0.5	2.805		5.687						MTG
96/A+N	0.464	2.60304		5.2129							24	48	72	96	SD
24/A+N	0.13	0.7293	0.0365009	13.1267	0.15643	TSB medium				TSB	0.7667	3.94383	6.59362	4.72736	0.0365009	0.0514165	0.112247	0.0912092
24/A+N	0.143	0.80223		13.0833						O3	0.92752	5.05087	4.10652	2.71898	0.0318998	0.10227	0.053516	0.104251
24/A+N	0.137	0.76857		13.3733
48/A+N	0.693	3.88773	0.0514165	14.0433	0.377482
48/A+N	0.711	3.98871		14.6
48/A+N	0.705	3.95505		13.88
72/A+N	1.195	6.70395	0.112247	11.77	0.651446
72/A+N	1.176	6.59736		10.64
72/A+N	1.155	6.47955		11.7667
96/A+N	0.83	4.6563	0.0912092	8.26333	0.67951
96/A+N	0.837	4.69557		9.20333
96/A+N	0.861	4.83021		9.58333

## Sheet: Figure 6
Raw data
	Biomass	Average biomass	SD
24/in	3.7	3.85667	0.140119
24/in	3.97					Average results
24/in	3.9						inoculum	24	48	72	96	SD
24/24	9.4	9.47333	0.110151			24 h	3.85667	9.47333	17.5011	15.9756	16.6756	0.140119	0.110151	0.466861	0.288296	0.636905
24/24	9.6					48 h	7.10033	9.37444	19.9678	17.34	15.91	0.0335609	0.215441	0.834535	1.64461	0.810439
24/24	9.42					72 h	4.60889	13.3656	17.55	16.14	14.4689	0.0400463	0.350513	0.274307	0.532009	0.794162
24/48	17.0267	17.5011	0.466861
24/48	17.5167
24/48	17.96
24/72	16.16	15.9756	0.288296
24/72	15.6433
24/72	16.1233
24/96	17.27	16.6756	0.636905
24/96	16.7533
24/96	16.0033
48/in	7.128	7.10033	0.0335609
48/in	7.063
48/in	7.11
48/24	9.13667	9.37444	0.215441
48/24	9.43
48/24	9.55667
48/48	19.0133	19.9678	0.834535
48/48	20.33
48/48	20.56
48/72	16.6533	17.34	1.64461
48/72	16.15
48/72	19.2167
48/96	16.15	15.91	0.810439
48/96	15.0067
48/96	16.5733
72/in	4.60667	4.60889	0.0400463
72/in	4.57
72/in	4.65
72/24	13.15	13.3656	0.350513
72/24	13.77
72/24	13.1767
72/48	17.81	17.55	0.274307
72/48	17.2633
72/48	17.5767
72/72	16.4167	16.14	0.532009
72/72	15.5267
72/72	16.4767
72/96	13.7533	14.4689	0.794162
72/96	15.3233
72/96	14.33

## Sheet: Figure 7
Raw data
	Absorbance 525nm	MTG	SD
24/24	0.133	0.74613	0.216137
24/24	0.174	0.97614					Average result
24/24	0.097	0.54417						24	48	72	96	SD
24/48	0.284	1.59324	0.03927				24 h	0.76	1.61	5.59	3.5	0.216137	0.03927	0.26079	0.169635
24/48	0.282	1.58202					48 h	0.97	4.32	4.19	2.77	0.0308975	0.0521257	0.118254	0.257877
24/48	0.295	1.65495					72 h	0.19	4.72	3.98	2.48	0.0265118	0.200422	0.0958637	0.195332
24/72	0.945	5.30145	0.26079
24/72	1.007	5.64927
24/72	1.036	5.81196
24/96	0.658	3.69138	0.169635
24/96	0.617	3.46137
24/96	0.599	3.36039
48/24	0.174	0.97614	0.0308975
48/24	0.168	0.94248
48/24	0.179	1.00419
48/48	0.76	4.2636	0.0521257
48/48	0.778	4.36458
48/48	0.773	4.33653
48/72	0.724	4.06164	0.118254
48/72	0.765	4.29165
48/72	0.753	4.22433
48/96	0.469	2.63109	0.257877
48/96	0.464	2.60304
48/96	0.546	3.06306
72/24	0.035	0.19635	0.0265118
72/24	0.028	0.15708
72/24	0.037	0.20757
72/48	0.813	4.56093	0.200422
72/48	0.828	4.64508
72/48	0.881	4.94241
72/72	0.726	4.07286	0.0958637
72/72	0.712	3.99432
72/72	0.692	3.88212
72/96	0.404	2.26644	0.195332
72/96	0.472	2.64792
72/96	0.451	2.53011

## Sheet: Figure 8
Raw data
Dose	Absorbance 525nm	MTG	Average	SD
0.05	0.851	4.77411	4.5039	0.141897
0.05	0.802	4.49922
0.05	0.781	4.38141						Average results
0.05	0.803	4.50483						Dose	MTG	SD
0.05	0.784	4.39824						5	4.5039	0.141897
0.05	0.796	4.46556						10	5.45666	0.0449734
0.1	0.964	5.40804	5.45666	0.0449734				15	5.42581	0.233565
0.1	0.972	5.45292
0.1	0.975	5.46975
0.1	0.979	5.49219
0.1	0.963	5.40243
0.1	0.983	5.51463
0.15	0.92	5.1612	5.42581	0.233565
0.15	0.928	5.20608
0.15	0.941	5.27901
0.15	1.005	5.63805
0.15	1.006	5.64366
0.15	1.003	5.62683

## Sheet: Figure 9A
	Time	pH
	0	6.5
	24	6.95
	48	5.585
	72	6.83
	96	7.215

## Sheet: Figure 9B
Raw data
pH	MTG	Average	SD
pH 5,0	3.46137	3.42771	0.0546219					Average results
pH 5,0	3.4221							pH	MTG	SD
pH 5,0	3.47259							pH 5,0	3.42771	0.0546219
pH 5,0	3.39405							pH 5,5	3.30523	0.156976
pH 5,0	3.33795							pH 6,0	4.14673	0.535423
pH 5,0	3.4782							pH 6,5	2.62829	0.200105
pH 5,5	3.39405	3.30523	0.156976					pH 7,0	2.35339	0.0215091
pH 5,5	3.38844
pH 5,5	3.50625
pH 5,5	3.22014
pH 5,5	3.06306
pH 5,5	3.25941
pH 6,0	4.51605	4.14673	0.535423
pH 6,0	4.68435
pH 6,0	4.69557
pH 6,0	3.65211
pH 6,0	3.65772
pH 6,0	3.67455
pH 6,5	2.43474	2.62829	0.200105
pH 6,5	2.90037
pH 6,5	2.81622
pH 6,5	2.42913
pH 6,5	2.51889
pH 6,5	2.67036
pH 7,0	2.32254	2.35339	0.0215091
pH 7,0	2.38425
pH 7,0	2.36742
pH 7,0	2.33937
pH 7,0	2.35059
pH 7,0	2.3562
